# Supplementary material for: Multi-omics revealed the long-term effect of ruminal keystone bacteria and the microbial metabolome on lactation performance in adult dairy goats
Source: Microbiome. 2023 Sep 29;11:215. doi: 10.1186/s40168-023-01652-5 (PMC10540338; doi:10.1186/s40168-023-01652-5)
Supplement: Supplementary file 3 — Additional file 2. [file 40168_2023_1652_MOESM2_ESM.xlsx]

## Sheet: Sheet1
Table S1. Growth performance measurements of young goats (n = 99)
Measurement	Mean	SE	CV (%)
Body weight (kg)	23.6	0.29	12.01
Weight gain (kg)	20.6	0.27	13
ADG (g/d)	109.47	1.46	13.21
Age (d)	187.9	0.34	1.81
ADG: average daily gain; SE: standard error; CV: coefficient of variation

## Sheet: Sheet2
Table S2. Spearman's rank correlations between rumen VFAs and growth performance traits (n = 99)
Items	r			P-value
	BW	BWG	ADG	BW	BWG	ADG
absolute concentration (mmol/L)
Acetate	0.035	0.051	0.038	0.732	0.618	0.709
Propionate	0.258	0.27	0.304	0.010	0.008	0.002
Isobutyrate	0.002	0.033	0.015	0.985	0.752	0.887
Butyrate	0.205	0.223	0.252	0.042	0.026	0.012
Isovalerate	0	0.035	0.015	0.999	0.732	0.887
Valerate	0.157	0.164	0.176	0.125	0.109	0.085
Total VFA	0.121	0.137	0.146	0.239	0.180	0.154
molar percentage (%)
Acetate	-0.311	-0.317	-0.355	0.002	0.001	<0.001
Propionate	0.245	0.255	0.311	0.015	0.011	0.002
Isobutyrate	-0.078	-0.069	-0.102	0.448	0.504	0.318
Butyrate	0.138	0.154	0.183	0.178	0.133	0.073
Isovalerate	-0.110	-0.086	-0.123	0.282	0.404	0.232
Valerate	0.110	0.095	0.095	0.282	0.352	0.355
Acetate:propionate ratio	-0.276	-0.286	-0.338	0.006	0.004	0.001
BW: body weight; BWG: body weight gain; ADG: average daily gain

## Sheet: Sheet3
Table S3. Significant Spearman's rank correlations between rumen fluid microbiota and growth performance traits (n = 99)
Species_name	r			P-value			average abundance (%)
	BW	BWG	ADG	BW	BWG	ADG
p__Patescibacteria	0.228	0.227	0.238	0.024	0.025	0.019	3.331
p__Synergistota	-0.178	-0.175	-0.2	0.08	0.086	0.049	0.176
p__Myxococcota	-0.287	-0.274	-0.296	0.004	0.007	0.003	0.002
p__Bdellovibrionota	-0.19	-0.226	-0.227	0.062	0.026	0.026	0.001
f__Prevotellaceae	-0.262	-0.274	-0.289	0.009	0.007	0.004	16.481
f__F082	0.259	0.274	0.25	0.01	0.007	0.014	11.214
f__Saccharimonadaceae	0.233	0.231	0.244	0.021	0.023	0.016	3.312
f__Streptococcaceae	0.225	0.225	0.249	0.026	0.027	0.014	0.295
f__Synergistaceae	-0.178	-0.175	-0.2	0.08	0.086	0.049	0.176
f__norank_o__Bacteroidales	-0.209	-0.248	-0.279	0.04	0.014	0.006	0.079
f__Eubacteriaceae	0.226	0.215	0.2	0.026	0.034	0.05	0.014
f__Ethanoligenenaceae	-0.256	-0.249	-0.28	0.011	0.014	0.005	0.006
f__Marinifilaceae	-0.229	-0.235	-0.259	0.024	0.02	0.01	0.005
f__p-251-o5	-0.269	-0.247	-0.256	0.008	0.015	0.012	0.005
f__Bacteroidetes_BD2-2	-0.175	-0.195	-0.212	0.086	0.055	0.037	0.004
f__Marinilabiliaceae	-0.198	-0.208	-0.223	0.052	0.041	0.028	0.002
f__Myxococcaceae	-0.287	-0.274	-0.296	0.004	0.007	0.003	0.002
f__norank_o__0319-6G20	-0.19	-0.226	-0.227	0.062	0.026	0.026	0.001
g__Prevotella	-0.232	-0.243	-0.259	0.022	0.016	0.01	12.131
g__norank_f__F082	0.259	0.274	0.25	0.01	0.007	0.014	11.214
g__Candidatus_Saccharimonas	0.233	0.231	0.244	0.021	0.023	0.016	3.312
g__Prevotellaceae_UCG-003	-0.239	-0.259	-0.295	0.018	0.01	0.003	1.776
g__unclassified_f__Prevotellaceae	-0.241	-0.248	-0.253	0.017	0.014	0.013	0.848
g__Ruminococcus_gauvreauii_group	0.28	0.26	0.276	0.005	0.01	0.006	0.299
g__Streptococcus	0.225	0.225	0.249	0.026	0.027	0.014	0.295
g__Succinivibrionaceae_UCG-001	0.208	0.201	0.246	0.041	0.048	0.015	0.128
g__unclassified_f__Rikenellaceae	-0.257	-0.255	-0.249	0.011	0.012	0.014	0.01
g__Prevotellaceae_NK3B31_group	-0.241	-0.26	-0.269	0.017	0.01	0.008	0.095
g__Syntrophococcus	0.202	0.2	0.226	0.048	0.049	0.026	0.083
g__norank_f__norank_o__Bacteroidales	-0.209	-0.248	-0.279	0.04	0.014	0.006	0.079
g__unclassified_f__Oscillospiraceae	-0.199	-0.197	-0.209	0.051	0.054	0.04	0.053
g__Lachnospiraceae_AC2044_group	-0.254	-0.251	-0.266	0.012	0.013	0.009	0.037
g__probable_genus_10	-0.356	-0.374	-0.398	0	0	0	0.03
g__Prevotellaceae_Ga6A1_group	-0.37	-0.365	-0.384	0	0	0	0.03
g__Tyzzerella	-0.23	-0.192	-0.205	0.023	0.059	0.044	0.021
g__Kandleria	0.241	0.24	0.278	0.017	0.018	0.006	0.017
g__Lachnospiraceae_NK4A136_group	-0.368	-0.336	-0.361	0	0.001	0	0.016
g__Pseudoramibacter	0.226	0.215	0.2	0.026	0.034	0.05	0.014
g__Enterorhabdus	0.31	0.325	0.314	0.002	0.001	0.002	0.01
g__norank_f__Ethanoligenenaceae	-0.256	-0.249	-0.28	0.011	0.014	0.005	0.006
g__Mailhella	-0.215	-0.204	-0.238	0.034	0.045	0.019	0.005
g__norank_f__Marinifilaceae	-0.229	-0.235	-0.259	0.024	0.02	0.01	0.005
g__norank_f__p-251-o5	-0.269	-0.247	-0.256	0.008	0.015	0.012	0.005
g__unclassified_f__Christensenellaceae	-0.242	-0.246	-0.302	0.017	0.015	0.003	0.004
g__norank_f__Christensenellaceae	-0.278	-0.275	-0.267	0.006	0.006	0.008	0.004
g__norank_f__Bacteroidetes_BD2-2	-0.175	-0.195	-0.212	0.086	0.055	0.037	0.004
g__Paludicola	-0.241	-0.245	-0.271	0.018	0.016	0.007	0.003
g__Pyramidobacter	-0.349	-0.346	-0.334	0	0.001	0.001	0.003
g__norank_f__Marinilabiliaceae	-0.198	-0.208	-0.223	0.052	0.041	0.028	0.002
g__P3OB-42	-0.287	-0.274	-0.296	0.004	0.007	0.003	0.002
g__Candidatus_Soleaferrea	-0.238	-0.254	-0.264	0.019	0.012	0.009	0.001
g__norank_f__norank_o__0319-6G20	-0.19	-0.226	-0.227	0.062	0.026	0.026	0.001
g__Lachnospiraceae_UCG-009	-0.165	-0.199	-0.215	0.107	0.05	0.035	0.001
BW: body weight; BWG: body weight gain; ADG: average daily gain

## Sheet: Sheet4
Table S4. The topological roles of ASV in the HADG and LADG networks.
Network	ID	Zi	Pi	Type	Annotation
HADG	ASV752	2.666	0.406	module hubs	f__Saccharimonadaceae;g__Candidatus_Saccharimonas
	ASV4676	2.53	0.518	module hubs	f__Oscillospiraceae;g__Oscillospiraceae_NK4A214_group
	ASV4527	-0.125	0.775	connectors	f__Christensenellaceae;g__Christensenellaceae_R-7_group
	ASV806	1.507	0.75	connectors	f__Oscillospiraceae;g__Oscillospiraceae_NK4A214_group
	ASV3657	1.262	0.734	connectors	f__Rikenellaceae;g__Rikenellaceae_RC9_gut_group
	ASV3937	-0.266	0.72	connectors	f__Prevotellaceae;g__Prevotellaceae_NK3B31_group
	ASV2837	-0.937	0.72	connectors	f__Lachnospiraceae;g__Blautia
	ASV1019	2.312	0.71	connectors	f__Lachnospiraceae;g__Acetitomaculum
	ASV1228	1.322	0.693	connectors	f__Lachnospiraceae;g__Eubacterium_hallii_group
	ASV1071	0.664	0.666	connectors	f__Lachnospiraceae;g__Moryella
	ASV1105	0.301	0.625	connectors	f__Oscillospiraceae;g__Oscillospiraceae_NK4A214_group
LADG	ASV2928	3.753	0.784	network hubs	f__Prevotellaceae;g__Prevotella
	ASV952	3.24	0	module hubs	f__Christensenellaceae;g__Christensenellaceae_R-7_group
	ASV871	3.039	0.48	module hubs	f__Prevotellaceae;g__Prevotellaceae_UCG-003
	ASV873	2.584	0.6	module hubs	f__Rikenellaceae;g__Rikenellaceae_RC9_gut_group
	ASV1345	0.254	0.777	connectors	f__Prevotellaceae;g__Prevotella
	ASV2910	1.148	0.666	connectors	f__Selenomonadaceae;g__unclassified_f__Selenomonadaceae
	ASV1325	-0.686	0.666	connectors	f__Spirochaetaceae;g__Sphaerochaeta
	ASV2808	0	0.625	connectors	f__Rikenellaceae;g__Rikenellaceae_RC9_gut_group
	ASV1003	-0.119	0.625	connectors	f__Bifidobacteriaceae;g__norank_f__Bifidobacteriaceae
	ASV3824	-0.58	0.625	connectors	f__Lachnospiraceae;g__probable_genus_10
network hubs (Zi > 2.5; Pi > 0.62)
module hubs (Zi > 2.5; Pi < 0.62)
connectors (Zi < 2.5; Pi > 0.62)
HADG: high average daily gain goats; LADG: low average daily gain goats; Zi: within-module connectivity; Pi: among-module connectivity

## Sheet: Sheet5
Table S5. The significant difference in KO enzymes between HADG and LADG goats
Name	HADG/LADG	Pvalue	Product	Pathway	Reaction
1.1.1.157	1.34205	0.03132	3-acetoacetyl-CoA;NADPH;H+	Butanoate metabolism;Metabolic pathways	(S)-3-hydroxybutanoyl-CoA + NADP+ = 3-acetoacetyl-CoA + NADPH + H+
1.1.1.261	1.32298	0.03132	glycerone phosphate;NADH;NADPH;H+	Glycerophospholipid metabolism	sn-glycerol 1-phosphate + NAD(P)+ = glycerone phosphate + NAD(P)H + H+
1.1.1.291	8.14147	0.009862	2-formylglutarate ;NADH ;H+	Nicotinate and nicotinamide metabolism;Microbial metabolism in diverse environments	(S)-2-hydroxymethylglutarate + NAD+ = 2-formylglutarate + NADH + H+
1.1.1.30	2.67644	0.04057	acetoacetate；NADH；H+	Butanoate metabolism；Metabolic pathways	(R)-3-hydroxybutanoate + NAD+ = acetoacetate + NADH + H+
1.1.1.6	1.68818	0.03132	glycerone；NADH；H+	Glycerolipid metabolism；Propanoate metabolism；Metabolic pathways	glycerol + NAD+ = glycerone + NADH + H+
1.1.3.46	11.3644	0.02871	2-(4-hydroxyphenyl)-2-oxoacetate;H2O2	Monobactam biosynthesis;Biosynthesis of vancomycin group antibiotics;Metabolic pathways;Biosynthesis of secondary metabolites	(S)-4-hydroxymandelate + O2 = 2-(4-hydroxyphenyl)-2-oxoacetate + H2O2
1.2.1.87	2.33915	0.01359	propanoyl-CoA;NADH;H+	Propanoate metabolism;Metabolic pathways	propanal + CoA + NAD+ = propanoyl-CoA + NADH + H+
1.2.7.1	1.22723	0.02395	acetyl-CoA;CO2;reduced ferredoxin;H+	Glycolysis / Gluconeogenesis;Citrate cycle (TCA cycle);Pyruvate metabolism;Propanoate metabolism;Butanoate metabolism;Carbon fixation pathways in prokaryotes;Metabolic pathways	pyruvate + CoA + 2 oxidized ferredoxin = acetyl-CoA + CO2 + 2 reduced ferredoxin + 2 H+
1.4.1.11	1.57459	0.02395	(S)-5-amino-3-oxohexanoate;NH3;NADH;H+	Lysine degradation;Metabolic pathways	L-erythro-3,5-diaminohexanoate + H2O + NAD+ = (S)-5-amino-3-oxohexanoate + NH3 + NADH + H+
1.5.1.15	2.80232	0.02887	5,10-methenyltetrahydrofolate;NADH;H+	One carbon pool by folate;Metabolic pathways	5,10-methylenetetrahydrofolate + NAD+ = 5,10-methenyltetrahydrofolate + NADH + H+
1.5.1.34	19.1872	0.04022	6,7-dihydropteridine；NADH；NADPH；H+	Folate biosynthesis；Metabolic pathways	a 5,6,7,8-tetrahydropteridine + NAD(P)+ = a 6,7-dihydropteridine + NAD(P)H + H+
2.1.1.182	1.1028	0.04057	S-adenosyl-L-homocysteine；N6-dimethyladenine1518/N6-dimethyladenine1519 in 16S rRNA		4 S-adenosyl-L-methionine + adenine1518/adenine1519 in 16S rRNA = 4 S-adenosyl-L-homocysteine + N6-dimethyladenine1518/N6-dimethyladenine1519 in 16S rRNA
2.1.1.190	1.12386	0.03132	S-adenosyl-L-homocysteine;5-methyluracil1939 in 23S rRNA		S-adenosyl-L-methionine + uracil1939 in 23S rRNA = S-adenosyl-L-homocysteine + 5-methyluracil1939 in 23S rRNA
2.1.1.74	1.29376	0.03132	tetrahydrofolate;5-methyluracil54 in tRNA;NAD+;NADP+		5,10-methylenetetrahydrofolate + uracil54 in tRNA + NAD(P)H + H+ = tetrahydrofolate + 5-methyluracil54 in tRNA + NAD(P)+
2.1.2.9	1.09775	0.03132	tetrahydrofolate;N-formylmethionyl-tRNAfMet	One carbon pool by folate;Aminoacyl-tRNA biosynthesis	10-formyltetrahydrofolate + L-methionyl-tRNAfMet = tetrahydrofolate + N-formylmethionyl-tRNAfMet
2.1.4.1	1.34738	0.0391	L-ornithine；guanidinoacetate	Glycine, serine and threonine metabolism；Arginine and proline metabolism； Metabolic pathways	L-arginine + glycine = L-ornithine + guanidinoacetate
2.3.2.18	3.14135	0.01003	MurNAc-L-Ala-D-isoglutaminyl-L-Lys-(N6-penta-Gly)-D-Ala-D-Ala-diphospho-ditrans,octacis-undecaprenyl-GlcNAc; tRNA(Gly)	Peptidoglycan biosynthesis; Metabolic pathways	MurNAc-L-Ala-D-isoglutaminyl-L-Lys-(N6-tri-Gly)-D-Ala-D-Ala-diphospho-ditrans,octacis-undecaprenyl-GlcNAc + 2 glycyl-tRNAGly = MurNAc-L-Ala-D-isoglutaminyl-L-Lys-(N6-penta-Gly)-D-Ala-D-Ala-diphospho-ditrans,octacis-undecaprenyl-GlcNAc + 2 tRNAGly
2.4.1.180	1.9972	0.03132	UDP;N-acetyl-beta-D-mannosaminouronyl-(1->4)-N-acetyl-alpha-D-glucosaminyl-diphospho-ditrans,octacis-undecaprenol		UDP-N-acetyl-alpha-D-mannosaminouronate + N-acetyl-alpha-D-glucosaminyl-diphospho-ditrans,octacis-undecaprenol = UDP + N-acetyl-beta-D-mannosaminouronyl-(1->4)-N-acetyl-alpha-D-glucosaminyl-diphospho-ditrans,octacis-undecaprenol
2.4.1.186	5.00622	0.02395	UDP;alpha-D-glucosylglycogenin		UDP-alpha-D-glucose + glycogenin = UDP + alpha-D-glucosylglycogenin
2.4.1.227	1.08667	0.02395	UDP;beta-D-GlcNAc-(1->4)-Mur2Ac(oyl-L-Ala-gamma-D-Glu-L-Lys-D-Ala-D-Ala)-diphosphoundecaprenol	Peptidoglycan biosynthesis;Metabolic pathways	UDP-N-acetyl-alpha-D-glucosamine + Mur2Ac(oyl-L-Ala-gamma-D-Glu-L-Lys-D-Ala-D-Ala)-diphosphoundecaprenol = UDP + beta-D-GlcNAc-(1->4)-Mur2Ac(oyl-L-Ala-gamma-D-Glu-L-Lys-D-Ala-D-Ala)-diphosphoundecaprenol
2.4.2.19	1.28191	0.04057	pyridine-2,3-dicarboxylate；5-phospho-alpha-D-ribose 1-diphosphate	Nicotinate and nicotinamide metaboliG37s	beta-nicotinate D-ribonucleotide + diphosphate + CO2 = pyridine-2,3-dicarboxylate + 5-phospho-alpha-D-ribose 1-diphosphate
2.4.2.29	1.11285	0.005385	7-aminomethyl-7-carbaguanine34 in tRNA; guanine		guanine34 in tRNA + 7-aminomethyl-7-carbaguanine = 7-aminomethyl-7-carbaguanine34 in tRNA + guanine
2.5.1.78	1.3914	0.04057	6,7-dimethyl-8-(D-ribityl)lumazine；H2O；phosphate	Riboflavin metabolism；Metabolic pathways； Biosynthesis of secondary metabolites	1-deoxy-L-glycero-tetrulose 4-phosphate + 5-amino-6-(D-ribitylamino)uracil = 6,7-dimethyl-8-(D-ribityl)lumazine + 2 H2O + phosphate
2.6.1.102	1.34006	0.02395	GDP-4-dehydro-alpha-D-rhamnose;L-glutamate	Amino sugar and nucleotide sugar metabolism;O-Antigen nucleotide sugar biosynthesis;Metabolic pathways	GDP-alpha-D-perosamine + 2-oxoglutarate = GDP-4-dehydro-alpha-D-rhamnose + L-glutamate
2.6.1.16	1.16805	0.01359	L-glutamate;D-glucosamine 6-phosphate	Alanine, aspartate and glutamate metabolism; Amino sugar and nucleotide sugar metabolism;Metabolic pathways	L-glutamine + D-fructose 6-phosphate = L-glutamate + D-glucosamine 6-phosphate
2.6.1.55	1.89661	0.04057	2-sulfoacetaldehyde；L-glutamate	beta-Alanine metabolism；Taurine and hypotaurine metabolism；Metabolic pathways	taurine + 2-oxoglutarate = 2-sulfoacetaldehyde + L-glutamate
2.7.1.11	1.09529	0.01008	ADP ;beta-D-fructofuranose 1,6-bisphosphate	Glycolysis / Gluconeogenesis;Pentose phosphate pathway;Fructose and mannose metabolism;Galactose metabolism;Metabolic pathways	ATP + beta-D-fructofuranose 6-phosphate = ADP + beta-D-fructofuranose 1,6-bisphosphate
2.7.2.1	1.22276	0.007406	ADP;acetyl phosphate	Pyruvate metabolism;Propanoate metabolism;Carbon fixation pathways in prokaryotes;Metabolic pathways	ATP + acetate = ADP + acetyl phosphate
2.7.7.87	1.14171	0.005385	L-threonylcarbamoyladenylate; diphosphate; H2O		L-threonine + ATP + HCO3- = L-threonylcarbamoyladenylate + diphosphate + H2O
2.7.8.7	1.60583	0.02395	adenosine 3',5'-bisphosphate;holo-[acyl-carrier protein]	Pantothenate and CoA biosynthesis	CoA-[4'-phosphopantetheine] + apo-[acyl-carrier protein] = adenosine 3',5'-bisphosphate + holo-[acyl-carrier protein]
2.8.3.19	2.34815	0.04057	acetate；oxalyl-CoA		acetyl-CoA + oxalate = acetate + oxalyl-CoA
3.1.1.32	2.12228	0.01008	2-acylglycerophosphocholine; carboxylate	Glycerophospholipid metabolism;alpha-Linolenic acid metabolism;Metabolic pathways	phosphatidylcholine + H2O = 2-acylglycerophosphocholine + a carboxylate
3.1.1.4	2.11954	0.01008	1-acylglycerophosphocholine ;carboxylate	Glycerophospholipid metabolism;Ether lipid metabolism;Arachidonic acid metabolism; Linoleic acid metabolism; alpha-Linolenic acid metabolism;Metabolic pathways;	phosphatidylcholine + H2O = 1-acylglycerophosphocholine + a carboxylate
3.1.1.74	4.94027	0.03998	cutin monomer		cutin + H2O = cutin monomers
3.1.26.3	1.1336	0.04057			Endonucleolytic cleavage to a 5'-phosphomonoester
3.2.1.17	2.58221	0.003876			Hydrolysis of (1->4)-beta-linkages between N-acetylmuramic acid and N-acetyl-D-glucosamine residues in a peptidoglycan and between N-acetyl-D-glucosamine residues in chitodextrins
3.4.17.19	1.55331	0.03132			Release of a C-terminal amino acid with broad specificity, except for -Pro
3.4.21.10	4.55214	0.009862			Preferential cleavage: Arg!, Lys!
3.5.1.3	2.84611	0.01813	dicarboxylate;NH3	Alanine, aspartate and glutamate metabolism;Metabolic pathways	a monoamide of a dicarboxylate + H2O = a dicarboxylate + NH3
3.6.1.55	1.17331	0.001948	8-oxo-dGMP；diphosphate；		8-oxo-dGTP + H2O = 8-oxo-dGMP + diphosphate
3.6.3.28	2.3036	0.01008
4.1.1.11	1.35415	0.03132	beta-alanine;CO2	beta-Alanine metabolism;Pantothenate and CoA biosynthesis;Metabolic pathways;Biosynthesis of secondary metabolites	L-aspartate = beta-alanine + CO2
4.1.1.19	1.28429	0.04057	agmatine；CO2	Arginine and proline metabolism；Metabolic pathways	L-arginine = agmatine + CO2
4.1.1.23	1.12477	0.04057	UMP；CO2	Pyrimidine metabolism；Metabolic pathways	orotidine 5'-phosphate = UMP + CO2
4.1.2.53	12.0498	0.02403	pyruvate;(S)-lactaldehyde	Fructose and mannose metabolism;Metabolic pathways;Microbial metabolism in diverse environments	2-dehydro-3-deoxy-L-rhamnonate = pyruvate + (S)-lactaldehyde
4.1.3.30	24.6849	0.00122	succinate；pyruvate；	Propanoate metabolism； Metabolic pathways	(2S,3R)-3-hydroxybutane-1,2,3-tricarboxylate = succinate + pyruvate
4.1.99.14	2.48089	0.01813	thymidylyl-(3'->5')-thymidylate (in double-helical DNA)		(5R)-5,6-dihydro-5-(thymidin-7-yl)thymidine (in double-helical DNA) = thymidylyl-(3'->5')-thymidylate (in double-helical DNA)
4.2.1.115	1.96833	0.04057	UDP-2-acetamido-2,6-dideoxy-beta-L-arabino-hex-4-ulose；H2O	Amino sugar and nucleotide sugar metabolism；O-Antigen nucleotide sugar biosynthesis；Metabolic pathways	UDP-N-acetyl-alpha-D-glucosamine = UDP-2-acetamido-2,6-dideoxy-beta-L-arabino-hex-4-ulose + H2O
4.2.1.53	2.3651	0.04057	oleate；H2O		(R)-10-hydroxystearate = oleate + H2O
4.3.1.14	1.75592	0.01008	crotonoyl-CoA ;NH3	Lysine degradation;Metabolic pathways	L-3-aminobutyryl-CoA = crotonoyl-CoA + NH3
4.3.1.7	1.85882	0.01008	acetaldehyde;NH3	Glycerophospholipid metabolism;Metabolic pathways	ethanolamine = acetaldehyde + NH3
5.1.1.4	10.444	0.03228	D-proline	Arginine and proline metabolism；Metabolic pathways	L-proline = D-proline
5.1.3.1	1.1583	0.0009391	D-xylulose 5-phosphate	Pentose phosphate pathway；Pentose and glucuronate interconversions；Carbon fixation in photosynthetic organisms	D-ribulose 5-phosphate = D-xylulose 5-phosphate
5.1.3.25	1.75322	0.03132	dTDP-beta-L-rhamnose	Polyketide sugar unit biosynthesis； Biosynthesis of secondary metabolites	dTDP-6-deoxy-beta-L-talose = dTDP-beta-L-rhamnose
5.3.1.1	1.12893	0.01008	glycerone phosphate	Glycolysis / Gluconeogenesis;Fructose and mannose metabolism;Inositol phosphate metabolism;Carbon fixation in photosynthetic organisms;Metabolic pathways;	D-glyceraldehyde 3-phosphate = glycerone phosphate
5.4.3.3	1.49036	0.02395	(3S,5S)-3,5-diaminohexanoate;(2R,5S)-2,5-diaminohexanoate	Lysine degradation;Metabolic pathways	(1) (3S)-3,6-diaminohexanoate = (3S,5S)-3,5-diaminohexanoate;(2) D-lysine = (2R,5S)-2,5-diaminohexanoate
6.1.1.10	1.12632	0.01813	AMP;diphosphate;L-methionyl-tRNA(Met)	Selenocompound metabolism;Aminoacyl-tRNA biosynthesis;Metabolic pathways	ATP + L-methionine + tRNAMet = AMP + diphosphate + L-methionyl-tRNAMet
6.1.1.15	1.11544	0.01359	AMP;diphosphate;L-prolyl-tRNA(Pro)	Aminoacyl-tRNA biosynthesis	ATP + L-proline + tRNAPro = AMP + diphosphate + L-prolyl-tRNAPro
6.3.3.1	1.13333	0.007406	ADP ;phosphate ;5-amino-1-(5-phospho-D-ribosyl)imidazole	Purine metabolism;Metabolic pathways;Biosynthesis of secondary metabolites	ATP + 2-(formamido)-N1-(5-phospho-D-ribosyl)acetamidine = ADP + phosphate + 5-amino-1-(5-phospho-D-ribosyl)imidazole
6.3.4.4	1.14904	0.01359	GDP;phosphate;N6-(1,2-dicarboxyethyl)-AMP	Purine metabolism;Alanine, aspartate and glutamate metabolism;Metabolic pathways	GTP + IMP + L-aspartate = GDP + phosphate + N6-(1,2-dicarboxyethyl)-AMP
6.6.1.2	3.17107	0.007406	ADP; phosphate; cob(II)yrinate a,c diamide; H+	Porphyrin and chlorophyll metabolism; Metabolic pathways	ATP + hydrogenobyrinate a,c-diamide + Co2+ + H2O = ADP + phosphate + cob(II)yrinate a,c-diamide + H+
1.1.1.105	0.105987	0.01224	all-trans-retinal---[cellular-retinol-binding-protein]; NADH ;H+	Retinol metabolism;Metabolic pathways	all-trans-retinol---[cellular-retinol-binding-protein] + NAD+ = all-trans-retinal---[cellular-retinol-binding-protein] + NADH + H+
1.1.1.132	0.537827	0.04057	GDP-D-mannuronate；NADH；H+	Fructose and mannose metabolism；Amino sugar and nucleotide sugar metabolism；Metabolic pathways	GDP-D-mannose + 2 NAD+ + H2O = GDP-D-mannuronate + 2 NADH + 2 H+
1.2.1.3	0.727431	0.03132	carboxylate;NADH;H+	Glycolysis / Gluconeogenesis;Fatty acid degradation;Valine, leucine and isoleucine degradation;Lysine degradation;Arginine and proline metabolism;Histidine metabolism;Tryptophan metabolism; beta-Alanine metabolism;Glycerolipid metabolism;Pyruvate metabolism;Metabolic pathways;	an aldehyde + NAD+ + H2O = a carboxylate + NADH + H+
1.21.98.1	0.490914	0.03132	cyclic dehypoxanthinyl futalosine; 5'-deoxyadenosine；L-methionine	Ubiquinone and other terpenoid-quinone biosynthesis；Metabolic pathways；Biosynthesis of secondary metabolites	dehypoxanthine futalosine + S-adenosyl-L-methionine = cyclic dehypoxanthinyl futalosine + 5'-deoxyadenosine + L-methionine
1.3.1.104	0.143645	0.02354	trans-2,3-dehydroacyl-[acyl-carrier protein];NADPH;H+	Fatty acid biosynthesis;Metabolic pathways	an acyl-[acyl-carrier protein] + NADP+ = a trans-2,3-dehydroacyl-[acyl-carrier protein] + NADPH + H+
2.3.2.5	0.0517097	0.04022	5-oxoprolyl-peptide；NH3		L-glutaminyl-peptide = 5-oxoprolyl-peptide + NH3
2.4.1.256	0.178741	0.04963	dolichyl phosphate；alpha-D-Glc-(1->2)-alpha-D-Glc-(1->3)-alpha-D-Glc-(1->3)-alpha-D-Man-(1->2)-alpha-D-Man-(1->2)-alpha-D-Man-(1->3)-[alpha-D-Man-(1->2)-alpha-D-Man-(1->3)-[alpha-D-Man-(1->2)-alpha-D-Man-(1->6)]-alpha-D-Man-(1->6)]-beta-D-Man-(1->4)-beta-D-GlcNAc-(1->4)-alpha-D-GlcNAc-diphosphodolichol	N-Glycan biosynthesis； Metabolic pathways	dolichyl beta-D-glucosyl phosphate + alpha-D-Glc-(1->3)-alpha-D-Glc-(1->3)-alpha-D-Man-(1->2)-alpha-D-Man-(1->2)-alpha-D-Man-(1->3)-[alpha-D-Man-(1->2)-alpha-D-Man-(1->3)-[alpha-D-Man-(1->2)-alpha-D-Man-(1->6)]-alpha-D-Man-(1->6)]-beta-D-Man-(1->4)-beta-D-GlcNAc-(1->4)-alpha-D-GlcNAc-diphosphodolichol = dolichyl phosphate + alpha-D-Glc-(1->2)-alpha-D-Glc-(1->3)-alpha-D-Glc-(1->3)-alpha-D-Man-(1->…
2.4.1.57	0.275188	0.03103
2.4.2.57	0.077239	0.02354	adenine;alpha-D-ribose 1,5-bisphosphate;cytosine;uracil		(1) AMP + phosphate = adenine + alpha-D-ribose 1,5-bisphosphate;(2) CMP + phosphate = cytosine + alpha-D-ribose 1,5-bisphosphate;(3) UMP + phosphate = uracil + alpha-D-ribose 1,5-bisphosphate
2.5.1.39	0.546097	0.01813	diphosphate;4-hydroxy-3-polyprenylbenzoate	Ubiquinone and other terpenoid-quinone biosynthesis;Metabolic pathways;Biosynthesis of secondary metabolites	a polyprenyl diphosphate + 4-hydroxybenzoate = diphosphate + a 4-hydroxy-3-polyprenylbenzoate
2.6.1.85	0.47749	0.01008	4-amino-4-deoxychorismate;L-glutamate	Folate biosynthesis	chorismate + L-glutamine = 4-amino-4-deoxychorismate + L-glutamate
2.7.7.53	0.307504	0.007406	phosphate ;P1,P4-bis(5'-adenosyl) tetraphosphate	Purine metabolism;Metabolic pathways	ADP + ATP = phosphate + P1,P4-bis(5'-adenosyl) tetraphosphate
2.7.7.58	0.353815	0.04048
3.1.1.85	0.21015	0.0312	pimeloyl-[acyl-carrier protein];methanol	Biotin metabolism;Metabolic pathways	pimeloyl-[acyl-carrier protein] methyl ester + H2O = pimeloyl-[acyl-carrier protein] + methanol
3.1.1.97	0.308379	0.03132	diphthine-[translation elongation factor 2]；methanol		diphthine methyl ester-[translation elongation factor 2] + H2O = diphthine-[translation elongation factor 2] + methanol
3.1.3.25	0.763961	0.04057	myo-inositol；phosphate	Streptomycin biosynthesis；Inositol phosphate metabolism； Metabolic pathways；Biosynthesis of secondary metabolites	myo-inositol phosphate + H2O = myo-inositol + phosphate
3.1.4.53	0.5	0.04057	AMP	Purine metabolism；Metabolic pathways	adenosine 3',5'-cyclic phosphate + H2O = AMP
3.2.1.11	0.641199	0.04057		Starch and sucrose metabolism	Endohydrolysis of (1->6)-alpha-D-glucosidic linkages in dextran
3.2.1.81	0.414444	0.04057			Hydrolysis of (1->4)-beta-D-galactosidic linkages in agarose, giving the tetramer as the predominant product
3.2.1.91	0.447905	0.04057		Starch and sucrose metabolism；Metabolic pathways	Hydrolysis of (1->4)-beta-D-glucosidic linkages in cellulose and cellotetraose, releasing cellobiose from the non-reducing ends of the chains
3.4.21.50	0.145203	0.01767			Preferential cleavage: Lys!, including -Lys!Pro-
3.4.21.75	0.148215	0.01779			Release of mature proteins from their proproteins by cleavage of -Arg-Xaa-Yaa-Arg! bonds, where Xaa can by any amino acid and Yaa is Arg or Lys. Releases albumin, complement component C3 and von Willebrand factor from their respective precursors
3.4.23.40	0.169516	0.03434			Prefers hydrophobic residues Phe, Val, Ile, Leu, and Ala at P1 and P1', but also cleaves -Phe!Asp- and -Asp!Asp- bonds in 2S albumin from plant seeds
3.5.1.119	0.212335	0.02385	[prokaryotic ubiquitin-like protein]-L-glutamate;NH3		[prokaryotic ubiquitin-like protein]-L-glutamine + H2O = [prokaryotic ubiquitin-like protein]-L-glutamate + NH3
3.8.1.5	0.241634	0.02385	primary alcohol;halide	Chlorocyclohexane and chlorobenzene degradation;Chloroalkane and chloroalkene degradation;Metabolic pathways;Microbial metabolism in diverse environments	1-haloalkane + H2O = a primary alcohol + halide
4.4.1.1	0.330834	0.03132	L-cysteine；2-oxobutanoate；NH3；2-aminobut-2-enoate；2-iminobutanoate	Glycine, serine and threonine metabolism；Cysteine and methionine metabolism；Metabolic pathways；	L-cystathionine + H2O = L-cysteine + 2-oxobutanoate + NH3 (overall reaction)；(1a) L-cystathionine = L-cysteine + 2-aminobut-2-enoate；(1b) 2-aminobut-2-enoate = 2-iminobutanoate (spontaneous); (1c) 2-iminobutanoate + H2O = 2-oxobutanoate + NH3 (spontaneous)
4.99.1.1	0.422338	0.01359	protoporphyrin;Fe2+	Metabolic pathways;Biosynthesis of secondary metabolites	protoheme + 2 H+ = protoporphyrin + Fe2+
4.99.1.9	0.422338	0.01359	coproporphyrin III;Fe2+	Porphyrin and chlorophyll metabolism;Metabolic pathways;Biosynthesis of secondary metabolites	Fe-coproporphyrin III + 2 H+ = coproporphyrin III + Fe2+
5.3.1.22	0.473815	0.04057	2-hydroxy-3-oxopropanoate	Glyoxylate and dicarboxylate metabolism； Metabolic pathways	hydroxypyruvate = 2-hydroxy-3-oxopropanoate
5.3.1.28	0.715133	0.04057	D-glycero-D-manno-heptose 7-phosphate	Lipopolysaccharide biosynthesis；Metabolic pathways	D-sedoheptulose 7-phosphate = D-glycero-D-manno-heptose 7-phosphate
6.3.1.19	0.379757	0.04057	ADP；phosphate；N6-([prokaryotic ubiquitin-like protein]-gamma-L-glutamyl)-[protein]-L-lysine		ATP + [prokaryotic ubiquitin-like protein]-L-glutamate + [protein]-L-lysine = ADP + phosphate + N6-([prokaryotic ubiquitin-like protein]-gamma-L-glutamyl)-[protein]-L-lysine
6.3.4.18	0.48436	0.01813	ADP;phosphate;5-carboxyamino-1-(5-phospho-D-ribosyl)imidazole	Purine metabolism;Metabolic pathways;Biosynthesis of secondary metabolites	ATP + 5-amino-1-(5-phospho-D-ribosyl)imidazole + HCO3- = ADP + phosphate + 5-carboxyamino-1-(5-phospho-D-ribosyl)imidazole
HADG: high average daily gain goats; LADG: low average daily gain goats

## Sheet: Sheet6
Table S6. Significant Spearman’s rank correlations between the ADG-associated ASVs and the VFA-related KEGG pathways
KEGG Pathway	ASV ID	Annotation	r	p value
TCA cycle	ASV1163	f__Bifidobacteriaceae	0.616	0.011
TCA cycle	ASV2840	f__Bacteroidales_RF16_group	0.566	0.022
TCA cycle	ASV2857	f__Lachnospiraceae	-0.71	0.002
TCA cycle	ASV2914	f__Lachnospiraceae	-0.521	0.039
TCA cycle	ASV3024	f__Rikenellaceae	0.564	0.023
TCA cycle	ASV3044	f__Lachnospiraceae	0.677	0.004
TCA cycle	ASV3658	f__Selenomonadaceae	0.554	0.026
TCA cycle	ASV3714	f__Ruminococcaceae	-0.575	0.02
TCA cycle	ASV4534	f__Muribaculaceae	0.651	0.006
TCA cycle	ASV4660	f__Lachnospiraceae	0.728	0.001
TCA cycle	ASV493	f__Saccharimonadaceae	0.584	0.018
TCA cycle	ASV5453	f__Erysipelatoclostridiaceae	0.531	0.034
TCA cycle	ASV5498	f__Bacteroidales_BS11_gut_group	-0.634	0.008
TCA cycle	ASV6182	f__Oscillospiraceae	-0.561	0.024
TCA cycle	ASV752	f__Saccharimonadaceae	0.593	0.015
TCA cycle	ASV7770	f__Muribaculaceae	0.543	0.03
TCA cycle	ASV800	f__Saccharimonadaceae	0.497	0.05
TCA cycle	ASV9330	f__Muribaculaceae	0.575	0.02
TCA cycle	ASV989	f__Rikenellaceae	0.617	0.011
Pyruvate metabolism	ASV1162	f__Saccharimonadaceae	0.528	0.036
Pyruvate metabolism	ASV1163	f__Bifidobacteriaceae	0.605	0.013
Pyruvate metabolism	ASV1256	f__Christensenellaceae	0.642	0.007
Pyruvate metabolism	ASV1685	f__Lachnospiraceae	0.583	0.018
Pyruvate metabolism	ASV2687	f__Rikenellaceae	-0.596	0.015
Pyruvate metabolism	ASV2699	f__Christensenellaceae	-0.554	0.026
Pyruvate metabolism	ASV2707	f__Saccharimonadaceae	0.674	0.004
Pyruvate metabolism	ASV2717	f__Prevotellaceae	-0.645	0.007
Pyruvate metabolism	ASV2764	f__Ruminococcaceae	-0.551	0.027
Pyruvate metabolism	ASV2808	f__Rikenellaceae	-0.56	0.024
Pyruvate metabolism	ASV2857	f__Lachnospiraceae	-0.674	0.004
Pyruvate metabolism	ASV3024	f__Rikenellaceae	0.674	0.004
Pyruvate metabolism	ASV3714	f__Ruminococcaceae	-0.502	0.048
Pyruvate metabolism	ASV3829	f__Lachnospiraceae	-0.687	0.003
Pyruvate metabolism	ASV4534	f__Muribaculaceae	0.672	0.004
Pyruvate metabolism	ASV4660	f__Lachnospiraceae	0.537	0.032
Pyruvate metabolism	ASV4760	f__Ruminococcaceae	0.56	0.024
Pyruvate metabolism	ASV493	f__Saccharimonadaceae	0.556	0.025
Pyruvate metabolism	ASV5498	f__Bacteroidales_BS11_gut_group	-0.634	0.008
Pyruvate metabolism	ASV5922	f__Oscillospiraceae	-0.642	0.007
Pyruvate metabolism	ASV6182	f__Oscillospiraceae	-0.531	0.034
Pyruvate metabolism	ASV6440	f__Lachnospiraceae	0.554	0.026
Pyruvate metabolism	ASV752	f__Saccharimonadaceae	0.667	0.005
Pyruvate metabolism	ASV794	f__Ruminococcaceae	0.514	0.042
Pyruvate metabolism	ASV800	f__Saccharimonadaceae	0.765	0.001
Pyruvate metabolism	ASV804	f__Lachnospiraceae	0.556	0.025
Pyruvate metabolism	ASV849	f__unclassified_c__Clostridia	0.547	0.028
Pyruvate metabolism	ASV859	f__Saccharimonadaceae	0.64	0.008
Pyruvate metabolism	ASV873	f__Rikenellaceae	0.56	0.024
Pyruvate metabolism	ASV879	f__Christensenellaceae	0.591	0.016
Pyruvate metabolism	ASV893	f__Saccharimonadaceae	0.586	0.017
Pyruvate metabolism	ASV895	f__Lachnospiraceae	0.514	0.042
Pyruvate metabolism	ASV971	f__Lachnospiraceae	0.569	0.021
Pyruvate metabolism	ASV972	f__Anaerovoracaceae	0.651	0.006
Propanoate metabolism	ASV1163	f__Bifidobacteriaceae	0.597	0.015
Propanoate metabolism	ASV1256	f__Christensenellaceae	0.541	0.03
Propanoate metabolism	ASV1685	f__Lachnospiraceae	0.529	0.035
Propanoate metabolism	ASV2687	f__Rikenellaceae	-0.568	0.022
Propanoate metabolism	ASV2699	f__Christensenellaceae	-0.528	0.035
Propanoate metabolism	ASV2707	f__Saccharimonadaceae	0.626	0.01
Propanoate metabolism	ASV2717	f__Prevotellaceae	-0.59	0.016
Propanoate metabolism	ASV2808	f__Rikenellaceae	-0.525	0.037
Propanoate metabolism	ASV2857	f__Lachnospiraceae	-0.688	0.003
Propanoate metabolism	ASV3024	f__Rikenellaceae	0.642	0.007
Propanoate metabolism	ASV3044	f__Lachnospiraceae	0.522	0.038
Propanoate metabolism	ASV3829	f__Lachnospiraceae	-0.59	0.016
Propanoate metabolism	ASV4534	f__Muribaculaceae	0.744	0.001
Propanoate metabolism	ASV4660	f__Lachnospiraceae	0.649	0.007
Propanoate metabolism	ASV4760	f__Ruminococcaceae	0.498	0.049
Propanoate metabolism	ASV493	f__Saccharimonadaceae	0.596	0.015
Propanoate metabolism	ASV5498	f__Bacteroidales_BS11_gut_group	-0.591	0.016
Propanoate metabolism	ASV5922	f__Oscillospiraceae	-0.606	0.013
Propanoate metabolism	ASV7310	f__Muribaculaceae	0.527	0.036
Propanoate metabolism	ASV752	f__Prevotellaceae	0.727	0.001
Propanoate metabolism	ASV800	f__Saccharimonadaceae	0.697	0.003
Propanoate metabolism	ASV859	f__Saccharimonadaceae	0.623	0.01
Propanoate metabolism	ASV873	f__Rikenellaceae	0.558	0.025
Propanoate metabolism	ASV879	f__Christensenellaceae	0.574	0.02
Propanoate metabolism	ASV893	f__Saccharimonadaceae	0.524	0.037
Propanoate metabolism	ASV972	f__Anaerovoracaceae	0.578	0.019
Butanoate metabolism	ASV1163	f__Bifidobacteriaceae	0.593	0.016
Butanoate metabolism	ASV2840	f__Bacteroidales_RF16_group	0.71	0.002
Butanoate metabolism	ASV2857	f__Lachnospiraceae	-0.818	<0.001
Butanoate metabolism	ASV3024	f__Rikenellaceae	0.52	0.039
Butanoate metabolism	ASV3044	f__Lachnospiraceae	0.682	0.004
Butanoate metabolism	ASV3658	f__Selenomonadaceae	0.553	0.026
Butanoate metabolism	ASV3714	f__Ruminococcaceae	-0.61	0.012
Butanoate metabolism	ASV4534	f__Muribaculaceae	0.59	0.016
Butanoate metabolism	ASV4660	f__Lachnospiraceae	0.678	0.004
Butanoate metabolism	ASV4880	f__Lachnospiraceae	-0.516	0.041
Butanoate metabolism	ASV5453	f__Erysipelatoclostridiaceae	0.535	0.033
Butanoate metabolism	ASV5498	f__Bacteroidales_BS11_gut_group	-0.635	0.008
Butanoate metabolism	ASV6182	f__Oscillospiraceae	-0.561	0.024
Butanoate metabolism	ASV752	f__Saccharimonadaceae	0.5	0.049
Butanoate metabolism	ASV7770	f__Muribaculaceae	0.518	0.04
Butanoate metabolism	ASV800	f__Saccharimonadaceae	0.55	0.027
Butanoate metabolism	ASV9330	f__Muribaculaceae	0.537	0.032
Butanoate metabolism	ASV989	f__Rikenellaceae	0.533	0.033

## Sheet: Sheet7
Table S7. The significant difference in rumen metabolome data between HADG and LADG goats.
Metabolite	FC(HADG/LADG)	VIP	P_value	HADG	LADG	SEM	AUC
Isoleucyl-Hydroxyproline	1.60174	3.5294	0.00659	4.2352	2.64447	0.316715	0.85938
7-nonenoylglycine	1.25628	3.06295	0.007324	5.49981	4.37764	0.225631	0.84375
(2S)-2-Butanol O-[b-D-Apiofuranosyl-(1->6)-b-D-glucopyranoside]	1.25257	2.51913	0.03328	5.11251	4.0818	0.249378	0.782
3-nonenoylglycine	1.17829	2.81332	0.005068	6.01366	5.10361	0.177051	0.90625
N-Acetyl-alpha-D-glucosamine 1-phosphate	1.16418	2.10543	0.02995	5.06296	4.34936	0.16985	0.82812
Ethyl glucuronide	1.13571	2.10128	0.01684	6.2683	5.51933	0.164749	0.85938
7-hydroxyoct-6-enoylglycine	1.12756	2.4649	0.001831	6.45265	5.72318	0.131622	0.89062
(R)C(R)S-S-Propylcysteine sulfoxide	1.11803	2.17086	0.02018	5.69316	5.092	0.135308	0.84375
L-Lysopine	1.11106	2.46129	0.001804	7.23329	6.5104	0.130308	0.92188
7-Methyl-1,4,5-naphthalenetriol 4-[xylosyl-(1->6)-glucoside]	1.11012	2.00962	0.00444	5.09059	4.58631	0.0970311	0.89062
Putrescine	1.08005	1.65154	0.01093	4.77644	4.42188	0.0742153	0.82812
Asp-Phe	1.07758	1.67238	0.01881	5.27827	4.89846	0.0847111	0.84375
O-Succinyl-L-homoserine	1.07621	1.55165	0.02853	5.1402	4.77561	0.0861443	0.7951
3-Galactosyllactose	1.07437	1.97001	0.01304	6.24145	5.80875	0.0923443	0.85938
Maltotriose	1.07105	2.17258	0.006413	6.91932	6.45977	0.0912703	0.85938
Glucosinalbin	1.06509	1.6517	0.004549	6.31577	5.93024	0.0743301	0.89062
N-(7-Isocucurbinoyl)isoleucine	1.06111	1.68356	0.004475	5.83367	5.49836	0.0645603	0.89062
De-O-methylsimmondsin	1.05507	1.43987	0.01997	4.44541	4.21346	0.0521379	0.82812
(R)-S-lactoylglutathionate(1-)	1.05425	1.64419	0.005354	7.42274	7.04085	0.0746424	0.875
N-alpha-Acetyl-L-arginine	1.05073	1.18896	0.02121	5.17805	4.92804	0.0566392	0.89062
Glutamylvaline	1.04856	1.41201	0.01664	5.7868	5.51912	0.0587916	0.85938
4-Amino-5-hydroxymethyl-2-methylpyrimidine	1.04852	1.26888	0.004798	5.20799	4.96666	0.0467347	0.875
2-Amino-2-deoxyisochorismate	1.04468	1.09987	0.009892	5.16723	4.9457	0.0458817	0.84375
Melibiose	1.04226	1.54836	0.03655	7.52323	7.2182	0.0749264	0.8125
Threoninyl-Glycine	1.03627	1.27404	0.03975	6.17069	5.95451	0.0538515	0.8125
Valyl-Hydroxyproline	1.03293	1.10034	0.009317	6.11581	5.9205	0.0402077	0.875
Methionyl-Serine	1.02405	1.18104	0.01171	7.1533	6.9846	0.0355726	0.875
2,3-Butanediol glucoside	0.962926	1.14565	0.0009795	4.83113	5.01682	0.0322788	0.89062
Arginyl-Proline	0.951272	1.31281	0.04201	4.82201	5.06942	0.0622266	0.82812
L-Pyridosine	0.947845	1.46282	0.01547	4.28873	4.52509	0.051454	0.875
8-nonenoylglycine	0.942349	1.56397	0.01504	4.8215	5.11702	0.0641197	0.84375
Phenylalanyl-Valine	0.938868	1.43589	0.0207	4.33131	4.61334	0.063689	0.8125
Gamma-L-Glutamyl-L-pipecolic acid	0.933805	1.39876	0.02017	4.48619	4.80409	0.0715467	0.84375
Valyl-Isoleucine	0.93202	1.75007	0.008756	5.2505	5.63403	0.0784607	0.89062
L-Oxalylalbizziine	0.930619	1.51344	0.008608	4.25175	4.5693	0.0648522	0.84375
3,4,5,6-Tetrahydrohippuric acid	0.92919	1.6989	0.008205	5.03942	5.42307	0.0779832	0.89062
Asparaginyl-Threonine	0.927964	1.70643	0.01482	4.58556	4.94207	0.0772141	0.7823
2-nonenoylglycine	0.921374	1.57615	0.005573	3.99634	4.33695	0.0668089	0.89062
Tyrosyl-Isoleucine	0.912918	1.62571	0.02495	4.42448	4.84645	0.0977778	0.84375
Isoleucyl-Tyrosine	0.910549	1.79133	0.001294	4.82545	5.29859	0.0835568	0.9375
Valproic acid glucuronide	0.903376	1.86377	0.01368	4.4686	4.94682	0.102622	0.82812
Kyotorphin	0.901295	1.91246	0.009572	4.03631	4.47776	0.0911234	0.85938
2-Keto-6-acetamidocaproate	0.877274	1.9542	0.005219	3.61664	4.12335	0.0988276	0.90625
FC: fold change; VIP: variable importance in projection; HADG: high average daily gain goats; LADG: low average daily gain goats; AUC: aera under the receiver operator curve

## Sheet: Sheet8
Table S8. Significant Spearman’s rank correlations between the young goat genera and the lactating goat genera (relative abundance ≥ 0.1%)
Young goat	Lactating goat	r	P-value
g__Acetitomaculum	g__Acetitomaculum	.384*	0.036
g__Acetitomaculum	g__Erysipelatoclostridiaceae UCG-004	.371*	0.04
g__Acetitomaculum	g__Family_XIII_AD3011_group	.499**	0.005
g__Acetitomaculum	g__Lachnospiraceae_NK3A20_group	.377*	0.04
g__Acetitomaculum	g__Lachnospiraceae_XPB1014_group	.488**	0.006
g__Acetitomaculum	g__norank_f__Eubacterium_coprostanoligenes_group	.386*	0.035
g__Acetitomaculum	g__norank_f__Ruminococcaceae	.398*	0.029
g__Acetitomaculum	g__Prevotella	-.450*	0.013
g__Acetitomaculum	g__Streptococcus	.458*	0.011
g__Acetitomaculum	g__unclassified_f__Anaerovoracaceae	.572**	0.001
g__Acetitomaculum	g__unclassified_f__Lachnospiraceae	.454*	0.012
g__Alloprevotella	g__Alloprevotella	.388*	0.034
g__Alloprevotella	g__Anaeroplasma	.421*	0.021
g__Alloprevotella	g__Christensenellaceae_R-7_group	-.381*	0.038
g__Alloprevotella	g__Fretibacterium	-.515**	0.004
g__Alloprevotella	g__norank_f__Bifidobacteriaceae	-.415*	0.023
g__Alloprevotella	g__norank_f__Clostridium_methylpentosum_group	-.419*	0.021
g__Alloprevotella	g__Quinella	-.659**	<0.001
g__Alloprevotella	g__unclassified_f__Prevotellaceae	.458*	0.011
g__Anaeroplasma	g__Christensenellaceae_R-7_group	-.383*	0.037
g__Anaeroplasma	g__Family_XIII_AD3011_group	-.412*	0.024
g__Anaeroplasma	g__Lachnospiraceae_NK3A20_group	-.489**	0.006
g__Anaeroplasma	g__norank_f__Eubacterium_coprostanoligenes_group	-.375*	0.041
g__Anaeroplasma	g__unclassified_c__Clostridia	-.407*	0.026
g__Anaerovibrio	g__Anaeroplasma	.394*	0.031
g__Anaerovibrio	g__Family_XIII_AD3011_group	-.420*	0.021
g__Anaerovibrio	g__Mogibacterium	-.406*	0.026
g__Anaerovibrio	g__norank_f__F082	-.463**	0.01
g__Anaerovibrio	g__Prevotella	.443*	0.014
g__Anaerovibrio	g__unclassified_f__Prevotellaceae	.480**	0.007
g__Anaerovibrio	g__unclassified_k__norank_d__Bacteria	-.384*	0.036
g__Bifidobacterium	g__Acetitomaculum	.521**	0.003
g__Bifidobacterium	g__Alloprevotella	-.404*	0.027
g__Bifidobacterium	g__Candidatus_Saccharimonas	.416*	0.022
g__Bifidobacterium	g__Christensenellaceae_R-7_group	.530**	0.003
g__Bifidobacterium	g__Eggerthellaceae DNF00809	.388*	0.034
g__Bifidobacterium	g__Erysipelotrichaceae_UCG-009	.396*	0.031
g__Bifidobacterium	g__Eubacterium_hallii_group	.445*	0.014
g__Bifidobacterium	g__Family_XIII_AD3011_group	.458*	0.011
g__Bifidobacterium	g__Lachnospiraceae_NK3A20_group	.594**	0.001
g__Bifidobacterium	g__Lachnospiraceae_XPB1014_group	.461*	0.01
g__Bifidobacterium	g__Mogibacterium	.367*	0.046
g__Bifidobacterium	g__norank_f__Clostridium_methylpentosum_group	.400*	0.029
g__Bifidobacterium	g__norank_f__Eubacterium_coprostanoligenes_group	.446*	0.014
g__Bifidobacterium	g__norank_f__norank_o__Bacteroidales	-.385*	0.036
g__Bifidobacterium	g__norank_f__Ruminococcaceae	.389*	0.033
g__Bifidobacterium	g__norank_f__UCG-011	.483**	0.007
g__Bifidobacterium	g__Oscillospiraceae_NK4A214_group	.436*	0.016
g__Bifidobacterium	g__Prevotella	-.445*	0.014
g__Bifidobacterium	g__Prevotellaceae_UCG-001	-.482**	0.007
g__Bifidobacterium	g__Prevotellaceae_UCG-003	-.390*	0.033
g__Bifidobacterium	g__Ruminococcus_gauvreauii_group	.394*	0.031
g__Bifidobacterium	g__Sphaerochaeta	-.362*	0.049
g__Bifidobacterium	g__Streptococcus	.533**	0.002
g__Bifidobacterium	g__unclassified_c__Clostridia	.455*	0.012
g__Bifidobacterium	g__unclassified_f__Anaerovoracaceae	.471**	0.009
g__Bifidobacterium	g__unclassified_f__Lachnospiraceae	.443*	0.014
g__Bifidobacterium	g__unclassified_k__norank_d__Bacteria	.431*	0.017
g__Butyrivibrio	g__Alloprevotella	.365*	0.047
g__Butyrivibrio	g__norank_f__Clostridium_methylpentosum_group	-.366*	0.047
g__Butyrivibrio	g__Ruminococcus	-.436*	0.016
g__Candidatus_Saccharimonas	g__Anaeroplasma	-.406*	0.026
g__Candidatus_Saccharimonas	g__Lachnospiraceae_AC2044_group	-.511**	0.004
g__Candidatus_Saccharimonas	g__Lachnospiraceae_NK3A20_group	.397*	0.03
g__Candidatus_Saccharimonas	g__norank_f__Bacteroidales_RF16_group	-.378*	0.04
g__Candidatus_Saccharimonas	g__Oscillospiraceae_NK4A214_group	.396*	0.03
g__Candidatus_Saccharimonas	g__Rikenellaceae U29-B03	-.508**	0.004
g__Candidatus_Saccharimonas	g__unclassified_f__Prevotellaceae	-.361*	0.05
g__Christensenellaceae_R-7_group	g__Christensenellaceae_R-7_group	.453*	0.012
g__Christensenellaceae_R-7_group	g__norank_f__F082	.405*	0.026
g__Eggerthellaceae DNF00809	g__norank_f__Clostridium_methylpentosum_group	.432*	0.017
g__Eggerthellaceae DNF00809	g__norank_f__F082	.563**	0.001
g__Eggerthellaceae DNF00809	g__Prevotella	-.437*	0.016
g__Eggerthellaceae DNF00809	g__Rikenellaceae U29-B03	-.395*	0.031
g__Eggerthellaceae DNF00809	g__Selenomonas	.378*	0.039
g__Erysipelatoclostridiaceae UCG-004	g__Christensenellaceae_R-7_group	-.362*	0.05
g__Erysipelatoclostridiaceae UCG-004	g__Eggerthellaceae DNF00809	-.400*	0.029
g__Erysipelatoclostridiaceae UCG-004	g__Sphaerochaeta	.547**	0.002
g__Erysipelatoclostridiaceae UCG-004	g__Treponema	.363*	0.049
g__Erysipelatoclostridiaceae UCG-004	g__unclassified_c__Clostridia	-.497**	0.005
g__Erysipelatoclostridiaceae UCG-004	g__unclassified_k__norank_d__Bacteria	-.415*	0.023
g__Erysipelotrichaceae_UCG-009	g__Family_XIII_AD3011_group	.401*	0.028
g__Erysipelotrichaceae_UCG-009	g__norank_f__Ruminococcaceae	.439*	0.015
g__Erysipelotrichaceae_UCG-009	g__Prevotella	-.382*	0.037
g__Erysipelotrichaceae_UCG-009	g__Sphaerochaeta	-.426*	0.019
g__Erysipelotrichaceae_UCG-009	g__Streptococcus	.401*	0.028
g__Erysipelotrichaceae_UCG-009	g__Treponema	-.553**	0.002
g__Erysipelotrichaceae_UCG-009	g__unclassified_f__Anaerovoracaceae	.400*	0.028
g__Erysipelotrichaceae_UCG-009	g__unclassified_f__Lachnospiraceae	.444*	0.014
g__Eubacterium_hallii_group	g__Lachnospiraceae_XPB1014_group	.432*	0.017
g__Eubacterium_hallii_group	g__unclassified_f__Anaerovoracaceae	.459*	0.011
g__Eubacterium_nodatum_group	g__norank_f__Bacteroidales_UCG-001	.379*	0.039
g__Eubacterium_nodatum_group	g__norank_f__Eubacterium_coprostanoligenes_group	.413*	0.023
g__Eubacterium_nodatum_group	g__Ruminococcus	.372*	0.043
g__Eubacterium_nodatum_group	g__unclassified_f__Rikenellaceae	-.373*	0.042
g__Eubacterium_ruminantium_group	g__Christensenellaceae_R-7_group	-.407*	0.026
g__Eubacterium_ruminantium_group	g__Fretibacterium	-.469**	0.009
g__Eubacterium_ruminantium_group	g__Lachnospiraceae_ND3007_group	-.390*	0.033
g__Eubacterium_ruminantium_group	g__norank_f__Bifidobacteriaceae	-.462*	0.01
g__Eubacterium_ruminantium_group	g__norank_f__Clostridium_methylpentosum_group	-.471**	0.009
g__Eubacterium_ruminantium_group	g__norank_f__Eubacterium_coprostanoligenes_group	-.416*	0.022
g__Eubacterium_ruminantium_group	g__norank_f__F082	-.483**	0.007
g__Eubacterium_ruminantium_group	g__norank_f__norank_o__Absconditabacteriales_SR1	.370*	0.044
g__Eubacterium_ruminantium_group	g__norank_f__norank_o__Bacteroidales	.394*	0.031
g__Eubacterium_ruminantium_group	g__Prevotella	.452*	0.012
g__Eubacterium_ruminantium_group	g__Quinella	-.410*	0.025
g__Eubacterium_ruminantium_group	g__Ruminococcus	-.373*	0.042
g__Eubacterium_ruminantium_group	g__Selenomonas	-.398*	0.03
g__Eubacterium_ruminantium_group	g__unclassified_f__Prevotellaceae	.393*	0.031
g__Eubacterium_ruminantium_group	g__unclassified_f__Rikenellaceae	.445*	0.014
g__Eubacterium_ventriosum_group	g__norank_f__Clostridium_methylpentosum_group	-.394*	0.031
g__Eubacterium_ventriosum_group	g__unclassified_f__Anaerovoracaceae	-.371*	0.044
g__Eubacterium_ventriosum_group	g__unclassified_f__Lachnospiraceae	-.434*	0.017
g__Eubacterium_ventriosum_group	g__unclassified_k__norank_d__Bacteria	-.513**	0.004
g__Family_XIII_AD3011_group	g__Erysipelatoclostridiaceae UCG-004	.412*	0.024
g__Family_XIII_AD3011_group	g__norank_f__F082	.484**	0.007
g__Family_XIII_AD3011_group	g__norank_f__UCG-010	.380*	0.038
g__Family_XIII_AD3011_group	g__Prevotella	-.378*	0.039
g__Family_XIII_AD3011_group	g__Rikenellaceae_RC9_gut_group	.379*	0.039
g__Family_XIII_AD3011_group	g__Selenomonas	.414*	0.023
g__Fretibacterium	g__Acetitomaculum	-.416*	0.022
g__Fretibacterium	g__Eubacterium_hallii_group	-.375*	0.041
g__Fretibacterium	g__Fretibacterium	.469**	0.009
g__Howardella	g__Acetitomaculum	.424*	0.02
g__Howardella	g__Family_XIII_AD3011_group	.519**	0.003
g__Howardella	g__Lachnospiraceae_NK3A20_group	.480**	0.007
g__Howardella	g__norank_f__Clostridium_methylpentosum_group	.402*	0.028
g__Howardella	g__norank_f__Eubacterium_coprostanoligenes_group	.469**	0.009
g__Howardella	g__norank_f__F082	.367*	0.046
g__Howardella	g__norank_f__Ruminococcaceae	.384*	0.036
g__Howardella	g__Oscillospiraceae_NK4A214_group	.468**	0.009
g__Howardella	g__Prevotella	-.555**	0.001
g__Howardella	g__Ruminococcus	.371*	0.044
g__Howardella	g__Selenomonas	.442*	0.014
g__Howardella	g__Streptococcus	.398*	0.03
g__Howardella	g__unclassified_f__Anaerovoracaceae	.433*	0.017
g__Howardella	g__unclassified_f__Prevotellaceae	-.398*	0.029
g__Lachnospiraceae_AC2044_group	g__Acetitomaculum	-.495**	0.005
g__Lachnospiraceae_AC2044_group	g__Anaerovibrio	.505**	0.004
g__Lachnospiraceae_AC2044_group	g__Ruminococcaceae CAG-352	-.534**	0.002
g__Lachnospiraceae_AC2044_group	g__Eggerthellaceae DNF00809	-.394*	0.031
g__Lachnospiraceae_AC2044_group	g__Erysipelotrichaceae_UCG-009	-.417*	0.022
g__Lachnospiraceae_AC2044_group	g__Eubacterium_hallii_group	-.471**	0.009
g__Lachnospiraceae_AC2044_group	g__Family_XIII_AD3011_group	-.494**	0.006
g__Lachnospiraceae_AC2044_group	g__Lachnospiraceae_NK3A20_group	-.456*	0.011
g__Lachnospiraceae_AC2044_group	g__norank_f__Eubacterium_coprostanoligenes_group	-.502**	0.005
g__Lachnospiraceae_AC2044_group	g__norank_f__norank_o__Bacteroidales	.578**	0.001
g__Lachnospiraceae_AC2044_group	g__norank_f__Prevotellaceae	.463*	0.01
g__Lachnospiraceae_AC2044_group	g__norank_f__Ruminococcaceae	-.522**	0.003
g__Lachnospiraceae_AC2044_group	g__Oscillospiraceae_NK4A214_group	-.452*	0.012
g__Lachnospiraceae_AC2044_group	g__Prevotella	.524**	0.003
g__Lachnospiraceae_AC2044_group	g__Ruminococcus	-.611**	<0.001
g__Lachnospiraceae_AC2044_group	g__Streptococcus	-.463*	0.01
g__Lachnospiraceae_AC2044_group	g__unclassified_f__Anaerovoracaceae	-.446*	0.013
g__Lachnospiraceae_AC2044_group	g__Veillonellaceae_UCG-001	.452*	0.012
g__Lachnospiraceae_ND3007_group	g__Eubacterium_ruminantium_group	.432*	0.017
g__Lachnospiraceae_ND3007_group	g__Mogibacterium	-.390*	0.033
g__Lachnospiraceae_ND3007_group	g__norank_f__Prevotellaceae	-.375*	0.041
g__Lachnospiraceae_ND3007_group	g__norank_f__UCG-010	.430*	0.018
g__Lachnospiraceae_ND3007_group	g__Oscillospiraceae UCG-002	.369*	0.044
g__Lachnospiraceae_ND3007_group	g__Sphaerochaeta	.372*	0.043
g__Lachnospiraceae_NK3A20_group	g__Erysipelatoclostridiaceae UCG-004	.380*	0.038
g__Lachnospiraceae_NK3A20_group	g__Family_XIII_AD3011_group	.442*	0.014
g__Lachnospiraceae_NK3A20_group	g__Fretibacterium	.418*	0.021
g__Lachnospiraceae_NK3A20_group	g__norank_f__Clostridium_methylpentosum_group	.429*	0.018
g__Lachnospiraceae_NK3A20_group	g__norank_f__Eubacterium_coprostanoligenes_group	.484**	0.007
g__Lachnospiraceae_NK3A20_group	g__norank_f__Ruminococcaceae	.481**	0.007
g__Lachnospiraceae_NK3A20_group	g__Oscillospiraceae UCG-005	.373*	0.042
g__Lachnospiraceae_NK3A20_group	g__Prevotella	-.607**	<0.001
g__Lachnospiraceae_NK3A20_group	g__Streptococcus	.449*	0.013
g__Lachnospiraceae_XPB1014_group	g__norank_f__Clostridium_methylpentosum_group	-.392*	0.032
g__Lachnospiraceae_XPB1014_group	g__Prevotellaceae_UCG-001	.373*	0.043
g__Lachnospiraceae_XPB1014_group	g__Rikenellaceae U29-B03	.392*	0.032
g__Lachnospiraceae_XPB1014_group	g__Ruminococcus	-.461*	0.01
g__Mogibacterium	g__Acetitomaculum	.378*	0.039
g__Mogibacterium	g__Erysipelatoclostridiaceae UCG-004	.362*	0.049
g__Mogibacterium	g__Family_XIII_AD3011_group	.389*	0.034
g__Mogibacterium	g__Lachnospiraceae_NK3A20_group	.394*	0.031
g__Mogibacterium	g__Oscillospiraceae_NK4A214_group	.400*	0.028
g__Mogibacterium	g__Prevotella	-.379*	0.039
g__norank_f__Bacteroidales_BS11_gut_group	g__Butyrivibrio	.453*	0.012
g__norank_f__Bacteroidales_BS11_gut_group	g__Eubacterium_ruminantium_group	.492**	0.006
g__norank_f__Bacteroidales_BS11_gut_group	g__Lachnospiraceae_XPB1014_group	.377*	0.04
g__norank_f__Bacteroidales_BS11_gut_group	g__Saccharofermentans	.372*	0.043
g__norank_f__Bacteroidales_RF16_group	g__norank_f__F082	-.438*	0.015
g__norank_f__Bifidobacteriaceae	g__Lachnospiraceae_AC2044_group	.478**	0.008
g__norank_f__Bifidobacteriaceae	g__norank_f__Clostridium_methylpentosum_group	-.385*	0.036
g__norank_f__Bifidobacteriaceae	g__Papillibacter	.458*	0.011
g__norank_f__Bifidobacteriaceae	g__Prevotellaceae_UCG-001	.402*	0.028
g__norank_f__Bifidobacteriaceae	g__Rikenellaceae U29-B03	.497**	0.005
g__norank_f__Bifidobacteriaceae	g__Sphaerochaeta	.408*	0.025
g__norank_f__F082	g__norank_f__Lachnospiraceae	-.369*	0.045
g__norank_f__F082	g__norank_f__Muribaculaceae	-.412*	0.024
g__norank_f__F082	g__norank_f__norank_o__Absconditabacteriales_SR1	-.368*	0.046
g__norank_f__F082	g__Prevotellaceae_UCG-001	.372*	0.043
g__norank_f__F082	g__Prevotellaceae_UCG-003	.407*	0.026
g__norank_f__F082	g__Saccharofermentans	-.388*	0.034
g__norank_f__F082	g__unclassified_f__Lachnospiraceae	-.488**	0.006
g__norank_f__Lachnospiraceae	g__Fretibacterium	-.401*	0.028
g__norank_f__Lachnospiraceae	g__Quinella	-.384*	0.036
g__norank_f__Muribaculaceae	g__Anaeroplasma	.431*	0.017
g__norank_f__Muribaculaceae	g__Oscillospiraceae UCG-002	.384*	0.036
g__norank_f__norank_o__Absconditabacteriales_SR1	g__Fretibacterium	-.404*	0.027
g__norank_f__norank_o__Absconditabacteriales_SR1	g__norank_f__Clostridium_methylpentosum_group	-.410*	0.024
g__norank_f__norank_o__Absconditabacteriales_SR1	g__norank_f__F082	-.511**	0.004
g__norank_f__norank_o__Absconditabacteriales_SR1	g__norank_f__norank_o__Absconditabacteriales_SR1	.378*	0.04
g__norank_f__norank_o__Absconditabacteriales_SR1	g__norank_f__norank_o__Bacteroidales	.582**	0.001
g__norank_f__norank_o__Absconditabacteriales_SR1	g__Oscillospiraceae_NK4A214_group	-.466**	0.009
g__norank_f__norank_o__Absconditabacteriales_SR1	g__Prevotella	.421*	0.02
g__norank_f__norank_o__Absconditabacteriales_SR1	g__Prevotellaceae_UCG-003	-.400*	0.029
g__norank_f__norank_o__Absconditabacteriales_SR1	g__Ruminococcus	-.390*	0.033
g__norank_f__norank_o__Absconditabacteriales_SR1	g__Selenomonas	-.485**	0.007
g__norank_f__norank_o__Absconditabacteriales_SR1	g__Rikenellaceae U29-B03	.466**	0.009
g__norank_f__norank_o__Absconditabacteriales_SR1	g__unclassified_f__Prevotellaceae	.411*	0.024
g__norank_f__norank_o__Absconditabacteriales_SR1	g__unclassified_f__Rikenellaceae	.504**	0.005
g__norank_f__norank_o__Absconditabacteriales_SR1	g__unclassified_f__Selenomonadaceae	-.430*	0.018
g__norank_f__norank_o__Bacteroidales	g__Acetitomaculum	-.501**	0.005
g__norank_f__norank_o__Bacteroidales	g__Alloprevotella	.473**	0.008
g__norank_f__norank_o__Bacteroidales	g__Anaeroplasma	.431*	0.018
g__norank_f__norank_o__Bacteroidales	g__Christensenellaceae_R-7_group	-.481**	0.007
g__norank_f__norank_o__Bacteroidales	g__Erysipelotrichaceae_UCG-009	-.471**	0.009
g__norank_f__norank_o__Bacteroidales	g__Family_XIII_AD3011_group	-.465**	0.01
g__norank_f__norank_o__Bacteroidales	g__Lachnospiraceae_NK3A20_group	-.439*	0.015
g__norank_f__norank_o__Bacteroidales	g__Mogibacterium	-.454*	0.012
g__norank_f__norank_o__Bacteroidales	g__norank_f__Bifidobacteriaceae	-.450*	0.013
g__norank_f__norank_o__Bacteroidales	g__norank_f__norank_o__Bacteroidales	.407*	0.025
g__norank_f__norank_o__Bacteroidales	g__norank_f__norank_o__RF39	-.363*	0.049
g__norank_f__norank_o__Bacteroidales	g__norank_f__Ruminococcaceae	-.460*	0.011
g__norank_f__norank_o__Bacteroidales	g__Oscillospiraceae_NK4A214_group	-.432*	0.017
g__norank_f__norank_o__Bacteroidales	g__Prevotella	.496**	0.005
g__norank_f__norank_o__Bacteroidales	g__Sphaerochaeta	.382*	0.037
g__norank_f__norank_o__Bacteroidales	g__Streptococcus	-.381*	0.038
g__norank_f__norank_o__Bacteroidales	g__Rikenellaceae U29-B03	.448*	0.013
g__norank_f__norank_o__Bacteroidales	g__unclassified_f__Anaerovoracaceae	-.482**	0.007
g__norank_f__norank_o__Bacteroidales	g__unclassified_f__Prevotellaceae	.561**	0.001
g__norank_f__norank_o__Clostridia_UCG-014	g__Anaerovibrio	.368*	0.045
g__norank_f__norank_o__Clostridia_UCG-014	g__Fretibacterium	-.554**	0.001
g__norank_f__norank_o__Clostridia_UCG-014	g__norank_f__F082	-.572**	0.001
g__norank_f__norank_o__Clostridia_UCG-014	g__Quinella	-.384*	0.036
g__norank_f__norank_o__Clostridia_UCG-014	g__Veillonellaceae_UCG-001	.400*	0.029
g__norank_f__norank_o__Clostridia_vadinBB60_group	g__Acetitomaculum	-.475**	0.008
g__norank_f__norank_o__Clostridia_vadinBB60_group	g__Eggerthellaceae DNF00809	-.487**	0.006
g__norank_f__norank_o__Clostridia_vadinBB60_group	g__Eubacterium_hallii_group	-.376*	0.04
g__norank_f__norank_o__Clostridia_vadinBB60_group	g__Eubacterium_ruminantium_group	.400*	0.028
g__norank_f__norank_o__Clostridia_vadinBB60_group	g__Lachnospiraceae_NK3A20_group	-.427*	0.019
g__norank_f__norank_o__Clostridia_vadinBB60_group	g__Mogibacterium	-.410*	0.025
g__norank_f__norank_o__Clostridia_vadinBB60_group	g__norank_f__Clostridium_methylpentosum_group	-.466**	0.009
g__norank_f__norank_o__Clostridia_vadinBB60_group	g__norank_f__Ruminococcaceae	-.369*	0.045
g__norank_f__norank_o__Clostridia_vadinBB60_group	g__Prevotellaceae_UCG-001	.399*	0.029
g__norank_f__norank_o__Clostridia_vadinBB60_group	g__Sphaerochaeta	.584**	0.001
g__norank_f__norank_o__Clostridia_vadinBB60_group	g__Streptococcus	-.451*	0.012
g__norank_f__norank_o__Clostridia_vadinBB60_group	g__unclassified_f__Anaerovoracaceae	-.370*	0.044
g__norank_f__norank_o__RF39	g__Fretibacterium	-.429*	0.018
g__norank_f__norank_o__RF39	g__Lachnospiraceae_ND3007_group	-.423*	0.02
g__norank_f__norank_o__RF39	g__norank_f__F082	-.448*	0.013
g__norank_f__norank_o__WCHB1-41	g__Fretibacterium	.379*	0.039
g__norank_f__norank_o__WCHB1-41	g__norank_f__Prevotellaceae	-.447*	0.013
g__norank_f__norank_o__WCHB1-41	g__Sphaerochaeta	.386*	0.035
g__norank_f__UCG-010	g__Candidatus_Saccharimonas	-.372*	0.043
g__norank_f__UCG-010	g__Eubacterium_ruminantium_group	.362*	0.049
g__norank_f__UCG-010	g__norank_f__Bacteroidales_UCG-001	.518**	0.003
g__norank_f__UCG-010	g__norank_f__Clostridium_methylpentosum_group	-.468**	0.009
g__norank_f__UCG-010	g__Prevotellaceae_UCG-001	.391*	0.033
g__norank_f__UCG-010	g__Sphaerochaeta	.393*	0.032
g__norank_f__UCG-010	g__Streptococcus	-.378*	0.039
g__norank_f__UCG-011	g__Fretibacterium	.364*	0.048
g__norank_f__UCG-011	g__Selenomonas	.470**	0.009
g__norank_f__UCG-011	g__Treponema	-.374*	0.042
g__norank_f__UCG-011	g__unclassified_f__Selenomonadaceae	.432*	0.017
g__Olsenella	g__norank_f__Clostridium_methylpentosum_group	.397*	0.03
g__Olsenella	g__norank_f__F082	.441*	0.015
g__Olsenella	g__Prevotella	-.386*	0.035
g__Olsenella	g__Selenomonas	.421*	0.021
g__Olsenella	g__unclassified_f__Selenomonadaceae	.395*	0.031
g__Oscillospiraceae UCG-002	g__Acetitomaculum	-.427*	0.018
g__Oscillospiraceae UCG-002	g__Bifidobacterium	-.447*	0.013
g__Oscillospiraceae UCG-002	g__Erysipelotrichaceae_UCG-009	-.375*	0.041
g__Oscillospiraceae UCG-002	g__Eubacterium_nodatum_group	-.407*	0.026
g__Oscillospiraceae UCG-002	g__Family_XIII_AD3011_group	-.450*	0.013
g__Oscillospiraceae UCG-002	g__Lachnospiraceae_NK3A20_group	-.460*	0.011
g__Oscillospiraceae UCG-002	g__Lachnospiraceae_XPB1014_group	-.390*	0.033
g__Oscillospiraceae UCG-002	g__norank_f__Bacteroidales_BS11_gut_group	.519**	0.003
g__Oscillospiraceae UCG-002	g__norank_f__Clostridium_methylpentosum_group	-.476**	0.008
g__Oscillospiraceae UCG-002	g__norank_f__Eubacterium_coprostanoligenes_group	-.554**	0.001
g__Oscillospiraceae UCG-002	g__norank_f__norank_o__RF39	-.386*	0.035
g__Oscillospiraceae UCG-002	g__norank_f__Ruminococcaceae	-.461*	0.01
g__Oscillospiraceae UCG-002	g__Oscillospiraceae_NK4A214_group	-.369*	0.044
g__Oscillospiraceae UCG-002	g__Prevotella	.525**	0.003
g__Oscillospiraceae UCG-002	g__Prevotellaceae_UCG-001	.394*	0.031
g__Oscillospiraceae UCG-002	g__Ruminococcus	-.392*	0.032
g__Oscillospiraceae UCG-002	g__Ruminococcus_gauvreauii_group	-.392*	0.032
g__Oscillospiraceae UCG-002	g__Sphaerochaeta	.447*	0.013
g__Oscillospiraceae UCG-002	g__Streptococcus	-.486**	0.006
g__Oscillospiraceae UCG-002	g__unclassified_f__Prevotellaceae	.362*	0.049
g__Oscillospiraceae UCG-005	g__Ruminococcaceae CAG-352	-.365*	0.047
g__Oscillospiraceae UCG-005	g__Lachnospiraceae_NK3A20_group	-.411*	0.024
g__Oscillospiraceae UCG-005	g__Lachnospiraceae_XPB1014_group	-.382*	0.037
g__Oscillospiraceae UCG-005	g__norank_f__Eubacterium_coprostanoligenes_group	-.557**	0.001
g__Oscillospiraceae UCG-005	g__norank_f__norank_o__Clostridia_UCG-014	-.434*	0.017
g__Oscillospiraceae UCG-005	g__norank_f__norank_o__RF39	-.400*	0.029
g__Oscillospiraceae UCG-005	g__norank_f__Ruminococcaceae	-.544**	0.002
g__Oscillospiraceae UCG-005	g__Rikenellaceae_RC9_gut_group	.391*	0.033
g__Oscillospiraceae UCG-005	g__Ruminococcus	-.424*	0.019
g__Oscillospiraceae UCG-005	g__Streptococcus	-.394*	0.031
g__Oscillospiraceae UCG-005	g__Ruminococcaceae UCG-001	-.490**	0.006
g__Oscillospiraceae UCG-005	g__Oscillospiraceae UCG-005	-.429*	0.018
g__Oscillospiraceae UCG-005	g__unclassified_f__Lachnospiraceae	-.478**	0.008
g__Oscillospiraceae_NK4A214_group	g__Anaeroplasma	-.382*	0.037
g__Oscillospiraceae_NK4A214_group	g__Family_XIII_AD3011_group	.429*	0.018
g__Oscillospiraceae_NK4A214_group	g__Mogibacterium	.377*	0.04
g__Oscillospiraceae_NK4A214_group	g__unclassified_f__Anaerovoracaceae	.363*	0.049
g__Oscillpspiraceae_NK4A214_group	g__Treponema	-.379*	0.039
g__Papillibacter	g__norank_f__Eubacterium_coprostanoligenes_group	-.386*	0.035
g__Papillibacter	g__norank_f__norank_o__RF39	-.381*	0.038
g__Papillibacter	g__norank_f__Ruminococcaceae	-.491**	0.006
g__Papillibacter	g__Oscillospiraceae UCG-005	-.373*	0.043
g__Prevotella	g__Christensenellaceae_R-7_group	-.418*	0.022
g__Prevotella	g__norank_f__Eubacterium_coprostanoligenes_group	-.470**	0.009
g__Prevotella	g__norank_f__norank_o__Bacteroidales	.416*	0.022
g__Prevotella	g__Prevotella	.466**	0.01
g__Prevotella	g__Quinella	-.427*	0.019
g__Prevotella	g__Rikenellaceae U29-B03	.373*	0.043
g__Prevotella	g__Ruminococcus	-.414*	0.023
g__Prevotella	g__unclassified_f__Prevotellaceae	.390*	0.033
g__Prevotella	g__unclassified_f__Rikenellaceae	.438*	0.016
g__Prevotellaceae_UCG-001	g__Acetitomaculum	-.364*	0.048
g__Prevotellaceae_UCG-001	g__Christensenellaceae_R-7_group	-.372*	0.043
g__Prevotellaceae_UCG-001	g__Mogibacterium	-.398*	0.03
g__Prevotellaceae_UCG-001	g__norank_f__Bacteroidales_RF16_group	.400*	0.028
g__Prevotellaceae_UCG-001	g__norank_f__norank_o__Absconditabacteriales_SR1	.380*	0.038
g__Prevotellaceae_UCG-001	g__norank_f__norank_o__Bacteroidales	.398*	0.03
g__Prevotellaceae_UCG-001	g__Olsenella	-.507**	0.004
g__Prevotellaceae_UCG-001	g__Oscillospiraceae_NK4A214_group	-.464**	0.01
g__Prevotellaceae_UCG-001	g__Rikenellaceae U29-B03	.394*	0.031
g__Prevotellaceae_UCG-001	g__unclassified_f__Prevotellaceae	.374*	0.041
g__Prevotellaceae_UCG-001	g__unclassified_f__Rikenellaceae	.412*	0.024
g__Prevotellaceae_UCG-003	g__Acetitomaculum	-.604**	<0.001
g__Prevotellaceae_UCG-003	g__Alloprevotella	.536**	0.002
g__Prevotellaceae_UCG-003	g__Anaeroplasma	.366*	0.046
g__Prevotellaceae_UCG-003	g__Christensenellaceae_R-7_group	-.585**	0.001
g__Prevotellaceae_UCG-003	g__Eggerthellaceae DNF00809	-.451*	0.012
g__Prevotellaceae_UCG-003	g__Erysipelotrichaceae_UCG-009	-.503**	0.005
g__Prevotellaceae_UCG-003	g__Family_XIII_AD3011_group	-.490**	0.006
g__Prevotellaceae_UCG-003	g__Lachnospiraceae_NK3A20_group	-.516**	0.004
g__Prevotellaceae_UCG-003	g__Mogibacterium	-.500**	0.005
g__Prevotellaceae_UCG-003	g__norank_f__Bacteroidales_BS11_gut_group	.399*	0.029
g__Prevotellaceae_UCG-003	g__norank_f__Bacteroidales_RF16_group	.427*	0.019
g__Prevotellaceae_UCG-003	g__norank_f__Bifidobacteriaceae	-.477**	0.008
g__Prevotellaceae_UCG-003	g__norank_f__norank_o__Absconditabacteriales_SR1	.368*	0.046
g__Prevotellaceae_UCG-003	g__Olsenella	-.510**	0.004
g__Prevotellaceae_UCG-003	g__Oscillospiraceae_NK4A214_group	-.499**	0.005
g__Prevotellaceae_UCG-003	g__Sphaerochaeta	.523**	0.003
g__Prevotellaceae_UCG-003	g__Streptococcus	-.436*	0.016
g__Prevotellaceae_UCG-003	g__unclassified_f__Anaerovoracaceae	-.528**	0.003
g__Prevotellaceae_UCG-003	g__unclassified_f__Prevotellaceae	.457*	0.011
g__Prevotellaceae_UCG-003	g__unclassified_k__norank_d__Bacteria	-.363*	0.048
g__Quinella	g__Fretibacterium	.502**	0.005
g__Quinella	g__Quinella	.426*	0.019
g__Rikenellaceae U29-B03	g__Alloprevotella	.386*	0.035
g__Rikenellaceae U29-B03	g__norank_f__Clostridium_methylpentosum_group	-.371*	0.044
g__Rikenellaceae U29-B03	g__Rikenellaceae U29-B03	.378*	0.039
g__Rikenellaceae U29-B03	g__Ruminococcus	-.468**	0.009
g__Rikenellaceae_RC9_gut_group	g__Acetitomaculum	-.378*	0.04
g__Rikenellaceae_RC9_gut_group	g__Eubacterium_hallii_group	-.394*	0.031
g__Rikenellaceae_RC9_gut_group	g__Family_XIII_AD3011_group	-.422*	0.02
g__Rikenellaceae_RC9_gut_group	g__norank_f__Bacteroidales_UCG-001	.384*	0.036
g__Rikenellaceae_RC9_gut_group	g__Prevotellaceae_UCG-001	.382*	0.037
g__Rikenellaceae_RC9_gut_group	g__Sphaerochaeta	.554**	0.001
g__Ruminococcaceae CAG-352	g__Lachnospiraceae_AC2044_group	.427*	0.019
g__Ruminococcaceae CAG-352	g__norank_f__norank_o__Clostridia_vadinBB60_group	-.480**	0.007
g__Ruminococcaceae CAG-352	g__Erysipelatoclostridiaceae UCG-004	-.373*	0.042
g__Ruminococcaceae CAG-352	g__unclassified_f__Selenomonadaceae	-.435*	0.016
g__Ruminococcaceae UCG-001	g__Rikenellaceae_RC9_gut_group	.399*	0.029
g__Ruminococcus	g__Christensenellaceae_R-7_group	.421*	0.021
g__Ruminococcus	g__Family_XIII_AD3011_group	.373*	0.042
g__Ruminococcus	g__Lachnospiraceae_NK3A20_group	.467**	0.009
g__Ruminococcus	g__Lachnospiraceae_XPB1014_group	.467**	0.009
g__Ruminococcus	g__norank_f__Bacteroidales_RF16_group	-.424*	0.019
g__Ruminococcus	g__norank_f__Muribaculaceae	.375*	0.041
g__Ruminococcus	g__Prevotellaceae_UCG-003	-.387*	0.035
g__Ruminococcus	g__Rikenellaceae SP3-e08	.473**	0.008
g__Ruminococcus	g__unclassified_f__Anaerovoracaceae	.460*	0.011
g__Ruminococcus	g__unclassified_f__Lachnospiraceae	.472**	0.008
g__Ruminococcus_gauvreauii_group	g__Acetitomaculum	.502**	0.005
g__Ruminococcus_gauvreauii_group	g__Christensenellaceae_R-7_group	.556**	0.001
g__Ruminococcus_gauvreauii_group	g__Eggerthellaceae DNF00809	.436*	0.016
g__Ruminococcus_gauvreauii_group	g__Family_XIII_AD3011_group	.373*	0.042
g__Ruminococcus_gauvreauii_group	g__Lachnospiraceae_ND3007_group	.367*	0.046
g__Ruminococcus_gauvreauii_group	g__Lachnospiraceae_NK3A20_group	.642**	<0.001
g__Ruminococcus_gauvreauii_group	g__Lachnospiraceae_XPB1014_group	.513**	0.004
g__Ruminococcus_gauvreauii_group	g__norank_f__Clostridium_methylpentosum_group	.377*	0.04
g__Ruminococcus_gauvreauii_group	g__norank_f__norank_o__Bacteroidales	-.561**	0.001
g__Ruminococcus_gauvreauii_group	g__norank_f__Prevotellaceae	-.402*	0.028
g__Ruminococcus_gauvreauii_group	g__Oscillospiraceae_NK4A214_group	.610**	<0.001
g__Ruminococcus_gauvreauii_group	g__Prevotella	-.455*	0.011
g__Ruminococcus_gauvreauii_group	g__Prevotellaceae_UCG-001	-.375*	0.041
g__Ruminococcus_gauvreauii_group	g__Ruminococcus	.391*	0.033
g__Ruminococcus_gauvreauii_group	g__unclassified_f__Anaerovoracaceae	.528**	0.003
g__Ruminococcus_gauvreauii_group	g__unclassified_f__Lachnospiraceae	.392*	0.032
g__Sphaerochaeta	g__Anaeroplasma	.407*	0.026
g__Sphaerochaeta	g__Anaerovibrio	-.394*	0.031
g__Sphaerochaeta	g__Mogibacterium	-.427*	0.019
g__Sphaerochaeta	g__norank_f__Bifidobacteriaceae	-.375*	0.041
g__Sphaerochaeta	g__norank_f__UCG-010	.368*	0.045
g__Sphaerochaeta	g__Ruminococcaceae UCG-001	.400*	0.028
g__Streptococcus	g__Family_XIII_AD3011_group	.440*	0.015
g__Streptococcus	g__norank_f__Clostridium_methylpentosum_group	.375*	0.041
g__Streptococcus	g__Quinella	.389*	0.034
g__Streptococcus	g__Selenomonas	.369*	0.045
g__Streptococcus	g__unclassified_f__Anaerovoracaceae	.525**	0.003
g__Succiniclasticum	g__Anaerovibrio	.368*	0.046
g__Succiniclasticum	g__Eubacterium_nodatum_group	-.432*	0.017
g__Succiniclasticum	g__Family_XIII_AD3011_group	-.420*	0.021
g__Succiniclasticum	g__Lachnospiraceae_XPB1014_group	-.441*	0.015
g__Succiniclasticum	g__norank_f__Eubacterium_coprostanoligenes_group	-.448*	0.013
g__Succiniclasticum	g__Oscillospiraceae UCG-005	-.399*	0.029
g__Succiniclasticum	g__Prevotella	.480**	0.007
g__Succiniclasticum	g__Quinella	-.429*	0.018
g__Succiniclasticum	g__Treponema	.424*	0.019
g__Succiniclasticum	g__unclassified_f__Anaerovoracaceae	-.401*	0.028
g__unclassified_c__Clostridia	g__norank_f__norank_o__Bacteroidales	-.369*	0.045
g__unclassified_c__Clostridia	g__Rikenellaceae_RC9_gut_group	.433*	0.017
g__unclassified_c__Clostridia	g__Selenomonas	.434*	0.017
g__unclassified_c__Clostridia	g__unclassified_f__Selenomonadaceae	.392*	0.032
g__unclassified_f__Anaerovoracaceae	g__Erysipelatoclostridiaceae UCG-004	.419*	0.021
g__unclassified_f__Anaerovoracaceae	g__Prevotella	-.391*	0.033
g__unclassified_f__Anaerovoracaceae	g__Streptococcus	.455*	0.012
g__unclassified_f__Lachnospiraceae	g__Howardella	.413*	0.023
g__unclassified_f__Lachnospiraceae	g__Olsenella	.388*	0.034
g__unclassified_f__Prevotellaceae	g__Erysipelotrichaceae_UCG-009	-.398*	0.029
g__unclassified_f__Prevotellaceae	g__norank_f__Eubacterium_coprostanoligenes_group	-.432*	0.017
g__unclassified_f__Prevotellaceae	g__Olsenella	-.383*	0.037
g__unclassified_f__Prevotellaceae	g__Prevotella	.367*	0.046
g__unclassified_f__Prevotellaceae	g__Quinella	-.377*	0.04
g__unclassified_f__Prevotellaceae	g__Rikenellaceae U29-B03	.431*	0.018
g__unclassified_f__Prevotellaceae	g__Ruminococcus	-.404*	0.027
g__unclassified_f__Prevotellaceae	g__unclassified_f__Rikenellaceae	.567**	0.001
g__unclassified_f__Rikenellaceae	g__Candidatus_Saccharimonas	-.525**	0.003
g__unclassified_f__Rikenellaceae	g__Eubacterium_hallii_group	-.391*	0.033
g__unclassified_f__Rikenellaceae	g__Eubacterium_ventriosum_group	-.535**	0.002
g__unclassified_f__Rikenellaceae	g__norank_f__Eubacterium_coprostanoligenes_group	-.393*	0.032
g__unclassified_f__Rikenellaceae	g__norank_f__norank_o__Clostridia_UCG-014	-.497**	0.005
g__unclassified_f__Rikenellaceae	g__norank_f__norank_o__Gastranaerophilales	-.423*	0.02
g__unclassified_f__Rikenellaceae	g__norank_f__norank_o__RF39	-.612**	<0.001
g__unclassified_f__Rikenellaceae	g__norank_f__Ruminococcaceae	-.551**	0.002
g__unclassified_f__Rikenellaceae	g__Prevotella	.510**	0.004
g__unclassified_f__Rikenellaceae	g__Prevotellaceae_UCG-001	.396*	0.03
g__unclassified_f__Rikenellaceae	g__Streptococcus	-.534**	0.002
g__unclassified_f__Rikenellaceae	g__Oscillospiraceae UCG-005	-.554**	0.001
g__unclassified_k__norank_d__Bacteria	g__norank_f__Bifidobacteriaceae	.424*	0.02
g__unclassified_k__norank_d__Bacteria	g__norank_f__Clostridium_methylpentosum_group	.412*	0.024
g__unclassified_k__norank_d__Bacteria	g__Rikenellaceae_RC9_gut_group	.460*	0.011
g__unclassified_k__norank_d__Bacteria	g__Selenomonas	.472**	0.008
g__Veillonellaceae_UCG-001	g__Eubacterium_hallii_group	-.457*	0.011
g__Veillonellaceae_UCG-001	g__Lachnospiraceae_AC2044_group	-.399*	0.029
g__Veillonellaceae_UCG-001	g__norank_f__Bacteroidales_BS11_gut_group	-.364*	0.048
g__Veillonellaceae_UCG-001	g__norank_f__Lachnospiraceae	-.394*	0.031
g__Veillonellaceae_UCG-001	g__Papillibacter	-.364*	0.048

## Sheet: Sheet9
Table S9. The feeding programs and feed ingredients of the experimental goats.
Age	Feeding schemes
birth to 5-day-old	Raise with their dams
5-day-old to 3-month-old	Milk
2-week-old to 3-month-old	Milk + Alfalfa hay
1-month-old to 3-month-old	Milk + Alfalfa hay + 1Concentrate mixture
3-month-old to 13-month-old	2TMR (60:40)
13-month-old to end of sampling	3TMR (50:50)
During the first 5 days after birth, kids were raised with their dams and were allowed to free suckle their dams. And then all kids were transferred to the kids barn and feed milk, alfalfa hay and concentrate mixture during pre-weaning phage (before 3-month-old). During 3-month-old to ~ 13-month-old, the animals were fed total mixed ration (TMR) with a forage to concentrate of 60:40. And after de…
1Concentrate mixture of the experiment goats
Ingredients, % of DM	Content
Corn	53.5
Wheat bran	26.75
Soybean meal	14.75
NaCl	3.25
NaHCO3	0.75
CaHPO4	0.75
Premix4	0.25
4Premix contained (per kg) the following: Cu, 2,925 mg; Fe, 3,900 mg; Zn, 2,750 mg; Mn, 800 mg; vitamin A, 1,500 kIU; vitamin D3, 500 kIU; and vitamin E, 5,500 IU.
2Feed ingredients of the youth goats.
Ingredients, % of DM	Content
Alfalfa hay	39.6
Corn silage	20.4
Concentrate mixture	40
3Feed ingredients of the lactating goats.
Ingredients, % of DM	Content
Alfalfa hay	18.8
Corn silage	31.2
Concentrate mixture	50
